# Supplementary material for: microRNA Expression Patterns Reveal Differential Expression of Target Genes with Age
Source: PLoS One. 2010 May 20;5(5):e10724. doi: 10.1371/journal.pone.0010724 (PMC2873959; doi:10.1371/journal.pone.0010724)
Supplement: Table S1 — miRNome analysis of miRNA expression in young versus old participants. (0.11 MB XLS) [file pone.0010724.s001.xls]

## Sheet: Sheet1
Table S1. miRNome analysis of miRNA expression in young versus old participants.
Indicated in columns labeled miRNome 1 and miRNome 2 are the fold change in microRNA expression in old patients.
A higher number indicates upregulation in the old individual and a lower number indicates downregulation.
See Figure 1 for experimental details. Und, Undetermined in experiment.
microRNA	miRNome 1	miRNome 2
hsa-let-7a	1.04456	0.0645652
hsa-let-7a*	0.0153353	Und
hsa-let-7b	0.00197108	0.0327741
hsa-let-7b*	0.722065	0.578865
hsa-let-7c	0.976235	0.16269
hsa-let-7c*	4.7171	4.12044
hsa-let-7d	0.0512146	0.0808281
hsa-let-7d*	1.28512	0.598615
hsa-let-7e	0.950989	0.020112
hsa-let-7e*	0.436968	0.653609
hsa-let-7f	0.327349	Und
hsa-let-7f-1*	0.760595	0.168579
hsa-let-7f-2*	0.192163	0.0820587
hsa-let-7g	0.843173	0.0178925
hsa-let-7g*	1.15077	0.799295
hsa-let-7i	0.00135565	0.940826
hsa-let-7i*	0.142556	3.27706
hsa-miR-1	Und	Und
hsa-miR-100	0.020755	0.791082
hsa-miR-100*	Und	Und
hsa-miR-101	Und	Und
hsa-miR-101*	0.302645	0.384858
hsa-miR-103	0.364124	0.194104
hsa-miR-103-1-as	2.03962	0.636353
hsa-miR-105	1.25606	0.253086
hsa-miR-105*	0.468201	0.0977879
hsa-miR-106a	0.243552	0.0220649
hsa-miR-106a*	0.0465192	0.000266773
hsa-miR-106b	1.16465	0.901375
hsa-miR-106b*	1.07736	0.494417
hsa-miR-107	0.561672	0.0306005
hsa-miR-10a	239.752	0.0466073
hsa-miR-10a*	Und	0.146574
hsa-miR-10b	5.19419	8.12349
hsa-miR-10b*	0.0249399	0.00822653
hsa-miR-1178	2.22114	0.0166781
hsa-miR-1179	0.696116	0.108082
hsa-miR-1180	1.69878	0.577943
hsa-miR-1181	0.575585	0.990892
hsa-miR-1182	0.0786505	0.668732
hsa-miR-1183	1.73604	5.99517
hsa-miR-1184	0.155998	0.633229
hsa-miR-1185	Und	Und
hsa-miR-1197	0.0422443	0.528289
hsa-miR-1200	0.111205	1.32216
hsa-miR-1201	1.43794	0.276088
hsa-miR-1202	0.948684	0.580231
hsa-miR-1203	0.726382	0.454295
hsa-miR-1204	1.95504	0.133499
hsa-miR-1205	0.82342	0.0827326
hsa-miR-1206	Und	Und
hsa-miR-1207-3p	0.366072	0.00306372
hsa-miR-1207-5p	2.24856	0.94573
hsa-miR-1208	0.14538	0.168755
hsa-miR-122	4.55137	0.18915
hsa-miR-122*	Und	Und
hsa-miR-1224-3p	1.30785	0.429402
hsa-miR-1224-5p	0.439855	0.598947
hsa-miR-1225-3p	0.647207	0.94187
hsa-miR-1225-5p	0.231214	0.0452543
hsa-miR-1226	0.465418	Und
hsa-miR-1226*	1.28744	0.45461
hsa-miR-1227	4.62611	0.945927
hsa-miR-1228	0.789275	0.544574
hsa-miR-1228*	0.247037	0.389204
hsa-miR-1229	0.158835	0.280272
hsa-miR-1231	1.3093	0.536258
hsa-miR-1233	1.16975	0.180179
hsa-miR-1234	0.727692	0.636706
hsa-miR-1236	0.974747	0.528985
hsa-miR-1237	1.13997	0.3822
hsa-miR-1238	0.941022	0.523042
hsa-miR-124	1.88165	0.108849
hsa-miR-124*	3.35544	0.00597395
hsa-miR-1243	0.0399738	Und
hsa-miR-1244	1.79315	0.675159
hsa-miR-1245	1.14942	0.43404
hsa-miR-1246	1.31713	0.258386
hsa-miR-1247	0.254458	0.444329
hsa-miR-1248	0.580151	0.210297
hsa-miR-1249	1.36301	0.143538
hsa-miR-1250	0.550953	1.02406
hsa-miR-1251	0.188312	0.0106655
hsa-miR-1252	Und	Und
hsa-miR-1253	0.70344	0.677926
hsa-miR-1254	0.763553	0.63728
hsa-miR-1255a	0.0727152	Und
hsa-miR-1255b	1.39881	2.16595
hsa-miR-1256	Und	0.046311
hsa-miR-1257	1.50295	0.0047079
hsa-miR-1258	0.279981	0.43597
hsa-miR-1259	Und	Und
hsa-miR-125a-3p	0.405114	1.12272
hsa-miR-125a-5p	0.624122	0.114245
hsa-miR-125b	Und	0.150132
hsa-miR-125b-1*	1.09475	0.21482
hsa-miR-125b-2*	0.213484	0.0247522
hsa-miR-126	1.11443	1.31421
hsa-miR-126*	1.84997	0.104981
hsa-miR-1260	1.16514	0.32177
hsa-miR-1261	0.914465	0.035017
hsa-miR-1262	0.938221	0.383155
hsa-miR-1263	0.75205	1.12623
hsa-miR-1264	0.23676	0.7924
hsa-miR-1265	1.30967	0.248652
hsa-miR-1266	0.500364	0.51907
hsa-miR-1267	0.556055	0.37054
hsa-miR-1268	1.34378	0.808041
hsa-miR-1269	1.85099	0.265025
hsa-miR-1270	0.350528	0.123664
hsa-miR-1271	1.24358	0.734584
hsa-miR-1272	0.658657	1.95599
hsa-miR-1273	0.490866	0.670728
hsa-miR-127-3p	0.347986	0.385392
hsa-miR-1274a	0.913198	0.605081
hsa-miR-1274b	0.974815	0.732703
hsa-miR-1275	1.44975	0.393572
hsa-miR-127-5p	0.289192	0.137366
hsa-miR-1276	0.681743	0.590292
hsa-miR-1277	Und	Und
hsa-miR-1278	Und	Und
hsa-miR-1279	Und	Und
hsa-miR-128	0.195657	0.332909
hsa-miR-1280	1.01981	0.745045
hsa-miR-1281	0.786326	0.389339
hsa-miR-1282	17.2724	1.12
hsa-miR-1283	3.95671	1.37097
hsa-miR-1284	0.792949	0.322864
hsa-miR-1285	0.523913	1.00042
hsa-miR-1286	1.24005	0.255572
hsa-miR-1287	0.331642	0.28228
hsa-miR-1288	0.250503	0.825649
hsa-miR-1289	0.606425	0.429223
hsa-miR-129*	1.17048	Und
hsa-miR-1290	Und	Und
hsa-miR-1291	0.614038	0.462011
hsa-miR-1292	0.879832	0.367419
hsa-miR-1293	0.531411	0.297281
hsa-miR-129-3p	1.02819	0.151617
hsa-miR-1294	1.21723	1.13926
hsa-miR-1295	0.469078	0.392564
hsa-miR-129-5p	0.920762	0.551105
hsa-miR-1296	0.344554	0.577743
hsa-miR-1297	Und	Und
hsa-miR-1298	0.946845	2.25683
hsa-miR-1299	0.288972	0.291446
hsa-miR-1300	0.440221	0.235631
hsa-miR-1301	0.622567	0.00348555
hsa-miR-1302	Und	Und
hsa-miR-1303	0.788564	0.79863
hsa-miR-1304	0.390042	0.350309
hsa-miR-1305	1.11157	0.370694
hsa-miR-1306	0.890446	0.514913
hsa-miR-1307	0.437241	0.405367
hsa-miR-1308	1.13792	0.723267
hsa-miR-130a	0.0502511	0.178612
hsa-miR-130a*	0.00453526	0.0610274
hsa-miR-130b	0.300867	0.682594
hsa-miR-130b*	1.60904	0.623041
hsa-miR-132	0.619682	0.611617
hsa-miR-132*	4.63189	0.0039356
hsa-miR-1321	0.101454	1.07497
hsa-miR-1322	2.33966	0.639626
hsa-miR-1323	0.855121	0.246217
hsa-miR-1324	0.352892	3.15491
hsa-miR-133a	0.181734	0.551335
hsa-miR-133b	0.502641	0.175702
hsa-miR-134	0.313949	0.348928
hsa-miR-135a	0.285666	0.58772
hsa-miR-135a*	0.23436	0.639183
hsa-miR-135b	0.33847	1.34985
hsa-miR-135b*	1.7106	0.0479442
hsa-miR-136	8.41172	0.252001
hsa-miR-136*	0.00855095	Und
hsa-miR-137	Und	Und
hsa-miR-138	0.910986	0.154235
hsa-miR-138-1*	0.143936	0.426643
hsa-miR-138-2*	0.496994	0.0926799
hsa-miR-139-3p	1.23645	0.963395
hsa-miR-139-5p	1.04232	0.230958
hsa-miR-140-3p	0.541262	0.222057
hsa-miR-140-5p	1.22646	0.038428
hsa-miR-141	0.678208	0.00908625
hsa-miR-141*	0.0176401	0.0156315
hsa-miR-142-3p	8.03501	0.0478612
hsa-miR-142-5p	Und	Und
hsa-miR-143	0.557986	1.38521
hsa-miR-143*	0.872242	0.700569
hsa-miR-144	Und	Und
hsa-miR-144*	Und	Und
hsa-miR-145	10.725	0.802292
hsa-miR-145*	1.87748	0.00521434
hsa-miR-1468	0.793829	1.18296
hsa-miR-1469	1.0893	1.00723
hsa-miR-146a	0.834914	0.426998
hsa-miR-146a*	Und	0.0364636
hsa-miR-146b-3p	2.85205	1.45882
hsa-miR-146b-5p	1.14053	0.600527
hsa-miR-147	1.12818	1.0269
hsa-miR-1470	0.794214	0.769824
hsa-miR-1471	1.08493	0.857733
hsa-miR-147b	7.94309	0.369411
hsa-miR-148a	0.0025001	0.0108844
hsa-miR-148a*	0.0922888	1.15717
hsa-miR-148b	0.972453	0.0978218
hsa-miR-148b*	1.01628	0.138542
hsa-miR-149	0.872786	0.127062
hsa-miR-149*	1.67388	0.604033
hsa-miR-150	0.51395	0.416186
hsa-miR-150*	0.342957	0.722766
hsa-miR-151-3p	0.677691	0.588943
hsa-miR-151-5p	0.57423	0.504806
hsa-miR-152	108.79	0.00169759
hsa-miR-153	0.00837323	0.189425
hsa-miR-1537	5.45092	0.03125
hsa-miR-1538	2.31594	14.7741
hsa-miR-1539	1.47898	1.11157
hsa-miR-154	1.77031	0.95429
hsa-miR-154*	0.0650323	Und
hsa-miR-155	0.800903	0.000902241
hsa-miR-155*	Und	Und
hsa-miR-15a	0.403908	5.12446
hsa-miR-15a*	1.17903	0.172157
hsa-miR-15b	1.71927	0.171955
hsa-miR-15b*	0.192323	Und
hsa-miR-16	0.613783	0.579749
hsa-miR-16-1*	0.297714	0.15105
hsa-miR-16-2*	116.13	1.05937
hsa-miR-17	0.404076	0.243197
hsa-miR-17*	0.171835	0.0248278
hsa-miR-181a	0.3067	1.70067
hsa-miR-181a*	0.0509208	0.0022714
hsa-miR-181a-2*	0.580151	0.0027277
hsa-miR-181b	0.562412	0.651032
hsa-miR-181c	1.03483	Und
hsa-miR-181c*	0.0860012	0.00149711
hsa-miR-181d	0.894839	0.0766909
hsa-miR-182	97.3426	0.155912
hsa-miR-182*	0.444237	0.0160465
hsa-miR-1825	0.742673	0.15082
hsa-miR-1826	0.42845	0.0567278
hsa-miR-1827	4.65732	0.29488
hsa-miR-183	Und	Und
hsa-miR-183*	0.127423	4.31302
hsa-miR-184	1.80463	0.0294192
hsa-miR-185	1.39445	0.343504
hsa-miR-185*	1.3668	0.000358932
hsa-miR-186	1.03505	0.37475
hsa-miR-186*	0.687628	22988.1
hsa-miR-187	1.38482	0.369386
hsa-miR-187*	1.61922	3.43736
hsa-miR-188-3p	0.384832	1.27615
hsa-miR-188-5p	0.762971	0.116024
hsa-miR-18a	0.0037544	0.0306324
hsa-miR-18a*	0.390258	0.172444
hsa-miR-18b	0.666234	2.11242
hsa-miR-18b*	2.3198	0.556402
hsa-miR-190	Und	Und
hsa-miR-1908	1.96673	0.808601
hsa-miR-1909	4.36687	0.0038018
hsa-miR-1909*	1.34798	0.504526
hsa-miR-190b	Und	Und
hsa-miR-191	1.66983	0.189425
hsa-miR-191*	1.05343	1.4934
hsa-miR-1910	1.08824	0.578585
hsa-miR-1911	5.37588	52.8598
hsa-miR-1911*	0.420827	0.198691
hsa-miR-1912	0.269433	1.21344
hsa-miR-1913	0.751737	0.220172
hsa-miR-1914	1.29029	0.96413
hsa-miR-1914*	0.499446	0.431191
hsa-miR-1915	0.58152	0.828458
hsa-miR-1915*	1.13729	0.594027
hsa-miR-192	1.13265	0.28527
hsa-miR-192*	0.598076	0.171728
hsa-miR-193a-3p	0.374153	1.6489
hsa-miR-193a-5p	0.586296	0.251129
hsa-miR-193b	1.20991	0.203359
hsa-miR-193b*	1.61172	0.0959615
hsa-miR-194	0.0064343	0.159773
hsa-miR-194*	9.00172	0.583134
hsa-miR-195	0.343671	0.251826
hsa-miR-195*	0.63967	0.341179
hsa-miR-196a	0.371054	9.20425
hsa-miR-196a*	1.21016	0.992129
hsa-miR-196b	1.32537	0.577503
hsa-miR-197	0.795371	0.440557
hsa-miR-198	6.61069	0.651619
hsa-miR-199a-3p	0.566324	0.00342092
hsa-miR-199a-5p	2.39247	0.138763
hsa-miR-199b-3p	1.0495	6.41345
hsa-miR-199b-5p	0.748825	3.21496
hsa-miR-19a	2.45377	0.00112927
hsa-miR-19a*	0.099815	Und
hsa-miR-19b	1.15805	0.306487
hsa-miR-19b-1*	0.757333	3.19408
hsa-miR-19b-2*	0.617324	Und
hsa-miR-200a	Und	Und
hsa-miR-200a*	1.6096	0.0486506
hsa-miR-200b	0.605333	0.729055
hsa-miR-200b*	1.00187	0.357125
hsa-miR-200c	1.079	0.673057
hsa-miR-200c*	6.95042	0.242928
hsa-miR-202	0.354338	0.751581
hsa-miR-202*	Und	Und
hsa-miR-203	0.716829	0.721965
hsa-miR-204	0.238606	0.217592
hsa-miR-205	0.697227	0.517453
hsa-miR-206	0.590701	0.233258
hsa-miR-208a	0.205855	0.0642972
hsa-miR-208b	2.23349	0.350819
hsa-miR-20a	2.80072	0.802237
hsa-miR-20a*	Und	Und
hsa-miR-20b	0.642737	0.452754
hsa-miR-20b*	1.34826	0.148044
hsa-miR-21	0.998615	1.44995
hsa-miR-21*	0.843231	0.269583
hsa-miR-210	0.999792	0.222118
hsa-miR-211	0.816769	0.513879
hsa-miR-212	0.289112	0.634196
hsa-miR-214	0.639316	0.366453
hsa-miR-214*	0.319082	0.706421
hsa-miR-215	1.14053	0.405507
hsa-miR-216a	0.538307	0.361183
hsa-miR-216b	1.95843	0.924791
hsa-miR-217	0.214522	0.31421
hsa-miR-218	0.692411	2.11726
hsa-miR-218-1*	0.494211	0.30832
hsa-miR-218-2*	0.504456	0.0131263
hsa-miR-219-1-3p	0.00061736	0.000179977
hsa-miR-219-2-3p	Und	Und
hsa-miR-219-5p	0.0798978	0.0273579
hsa-miR-22	25.3603	0.653564
hsa-miR-22*	280.081	0.0085391
hsa-miR-220a	291.975	0.0757768
hsa-miR-220b	0.760648	0.49524
hsa-miR-220c	1.83999	0.649499
hsa-miR-221	0.601568	0.447419
hsa-miR-221*	Und	Und
hsa-miR-222	1.81466	0.268464
hsa-miR-222*	5.41364	0.0979779
hsa-miR-223	0.0237505	1.07229
hsa-miR-223*	0.300993	0.0164189
hsa-miR-224	0.239766	0.181923
hsa-miR-23a	0.847626	0.236498
hsa-miR-23a*	1.15037	219.443
hsa-miR-23b	0.769077	0.679431
hsa-miR-23b*	5.33209	5.30054e-05
hsa-miR-24	0.912882	0.374049
hsa-miR-24-1*	4.29522e-05	1.13627
hsa-miR-24-2*	2.44681	0.0718136
hsa-miR-25	1.13202	0.403237
hsa-miR-25*	0.68992	0.592054
hsa-miR-26a	0.271834	0.181822
hsa-miR-26a-1*	0.552367	0.25026
hsa-miR-26a-2*	Und	Und
hsa-miR-26b	Und	Und
hsa-miR-26b*	0.112251	0.0791646
hsa-miR-27a	0.224658	0.0974023
hsa-miR-27a*	2880.49	0.19985
hsa-miR-27b	0.236875	0.560428
hsa-miR-27b*	0.656379	0.00526665
hsa-miR-28-3p	0.805078	1.98756
hsa-miR-28-5p	0.128087	0.0010993
hsa-miR-296-3p	1341.4	4.84723
hsa-miR-296-5p	0.711877	0.542502
hsa-miR-297	0.833238	0.20954
hsa-miR-298	0.965735	3.1132
hsa-miR-299-3p	0.123664	0.0917785
hsa-miR-299-5p	0.0796435	0.0106257
hsa-miR-29a	0.18445	1.25475
hsa-miR-29a*	0.0254798	0.397768
hsa-miR-29b	0.0258893	6.03896
hsa-miR-29b-1*	4.13934	0.00199582
hsa-miR-29b-2*	0.57415	0.101736
hsa-miR-29c	1.04565	0.155825
hsa-miR-29c*	1.32446	0.14224
hsa-miR-300	0.256192	0.609585
hsa-miR-301a	7.88822	0.103113
hsa-miR-301b	2.29326	0.343719
hsa-miR-302a	0.173103	0.527667
hsa-miR-302a*	0.0991874	0.0727958
hsa-miR-302b	0.05189	0.0156858
hsa-miR-302b*	0.126965	Und
hsa-miR-302c	0.365945	0.399952
hsa-miR-302c*	0.525259	0.190597
hsa-miR-302d	2.59188	0.364856
hsa-miR-302d*	1.28645	1.499
hsa-miR-302e	0.140603	0.0141084
hsa-miR-302f	Und	Und
hsa-miR-30a	0.0955368	2.25965
hsa-miR-30a*	3.29322	0.410627
hsa-miR-30b	0.560156	0.361834
hsa-miR-30b*	0.953563	0.0438919
hsa-miR-30c	0.328804	0.590906
hsa-miR-30c-1*	11.054	13.6743
hsa-miR-30c-2*	3.04512	0.502606
hsa-miR-30d	0.103586	0.185501
hsa-miR-30d*	0.150705	0.0626258
hsa-miR-30e	1.3492	0.061567
hsa-miR-30e*	2.23767	1.20882
hsa-miR-31	3.07652	0.0201622
hsa-miR-31*	0.114047	0.068455
hsa-miR-32	Und	Und
hsa-miR-32*	Und	Und
hsa-miR-320a	0.309862	0.654425
hsa-miR-320b	0.639448	0.302939
hsa-miR-320c	0.309862	0.178364
hsa-miR-320d	2.62642	0.812872
hsa-miR-323-3p	0.932839	0.491751
hsa-miR-323-5p	0.844342	0.310357
hsa-miR-324-3p	9.98328e+07	4.77996
hsa-miR-324-5p	3.03375	2.43176
hsa-miR-325	0.859042	14.4911
hsa-miR-326	1.27412	1.58843
hsa-miR-328	1.10504	6.07633
hsa-miR-329	2.27285	23.0981
hsa-miR-330-3p	0.684822	0.666141
hsa-miR-330-5p	0.709611	5.54555e+06
hsa-miR-331-3p	0.788673	0.854291
hsa-miR-331-5p	0.139236	0.133231
hsa-miR-335	0.0686736	Und
hsa-miR-335*	0.114554	Und
hsa-miR-337-3p	4.1359	12.6679
hsa-miR-337-5p	0.419778	0.166813
hsa-miR-338-3p	0.623646	5.59291
hsa-miR-338-5p	1.05081	40.3305
hsa-miR-339-3p	0.962861	1.10811
hsa-miR-339-5p	0.981595	0.78252
hsa-miR-33a	Und	Und
hsa-miR-33a*	0.0807777	0.149986
hsa-miR-33b	Und	Und
hsa-miR-33b*	1.33617	1.03233
hsa-miR-340	0.735196	0.158505
hsa-miR-340*	268.485	0.00364163
hsa-miR-342-3p	0.560738	0.972385
hsa-miR-342-5p	1.23885	1.5132
hsa-miR-345	0.489914	0.998199
hsa-miR-346	0.776577	0.693371
hsa-miR-34a	0.38035	0.307573
hsa-miR-34a*	1.54403	0.895894
hsa-miR-34b	2.52048	0.121793
hsa-miR-34b*	0.287932	1.64194
hsa-miR-34c-3p	1.08185	0.384512
hsa-miR-34c-5p	1.26216	0.202894
hsa-miR-361-3p	6.55547	0.204263
hsa-miR-361-5p	0.503862	1.0416
hsa-miR-362-3p	1.34369	0.00425743
hsa-miR-362-5p	0.516772	1.725
hsa-miR-363	0.208425	0.602862
hsa-miR-363*	18.3435	0.438303
hsa-miR-365	64.8484	0.00248938
hsa-miR-367	2.60377	0.677785
hsa-miR-367*	Und	Und
hsa-miR-369-3p	Und	Und
hsa-miR-369-5p	0.135785	0.0495387
hsa-miR-370	0.982344	0.284835
hsa-miR-371-3p	0.640735	0.752884
hsa-miR-371-5p	0.90532	0.368082
hsa-miR-372	0.198829	0.144366
hsa-miR-373	0.206985	0.365869
hsa-miR-373*	0.918786	0.102139
hsa-miR-374a	Und	Und
hsa-miR-374a*	Und	Und
hsa-miR-374b	0.115008	Und
hsa-miR-374b*	0.687628	Und
hsa-miR-375	0.881236	0.162139
hsa-miR-376a	3.74795	0.302163
hsa-miR-376a*	Und	Und
hsa-miR-376b	0.104487	Und
hsa-miR-376c	Und	Und
hsa-miR-377	1.56517e+10	0.0881742
hsa-miR-377*	0.0366867	0.277123
hsa-miR-378	1.66394	0.394911
hsa-miR-378*	1.18091	0.0995386
hsa-miR-379	0.0483715	0.0012697
hsa-miR-379*	0.0562345	4.10847
hsa-miR-380	1.85228	Und
hsa-miR-380*	1.22731	0.415062
hsa-miR-381	0.793719	346.954
hsa-miR-382	Und	Und
hsa-miR-383	0.650761	0.586417
hsa-miR-384	Und	Und
hsa-miR-409-3p	0.525259	0.189649
hsa-miR-409-5p	3.15338	0.54897
hsa-miR-410	14455.2	0.605752
hsa-miR-411	0.574823	13.6044
hsa-miR-411*	0.0831581	0.0021822
hsa-miR-412	1.38751	0.689107
hsa-miR-421	0.333278	0.274599
hsa-miR-422a	0.986917	0.472374
hsa-miR-423-3p	0.430982	0.137738
hsa-miR-423-5p	0.418384	0.836652
hsa-miR-424	2.02918	3.32464
hsa-miR-424*	2.09507	0.284855
hsa-miR-425	0.483136	0.522571
hsa-miR-425*	0.504421	0.422962
hsa-miR-429	0.140515	0.164026
hsa-miR-431	1.41922	0.288832
hsa-miR-431*	0.805636	0.0454524
hsa-miR-432	0.389771	0.710349
hsa-miR-432*	0.946976	0.40293
hsa-miR-433	0.736573	0.613485
hsa-miR-448	0.355396	0.0918931
hsa-miR-449a	0.117156	0.133148
hsa-miR-449b	0.670589	0.337697
hsa-miR-450a	Und	Und
hsa-miR-450b-3p	0.0637823	0.0145655
hsa-miR-450b-5p	0.305237	Und
hsa-miR-451	0.0975577	2.83903
hsa-miR-452	1.28556	0.0295459
hsa-miR-452*	0.480897	0.318353
hsa-miR-453	0.129426	0.561945
hsa-miR-454	0.0384439	2.08262
hsa-miR-454*	0.395761	0.077945
hsa-miR-455-3p	1.83693	0.00531432
hsa-miR-455-5p	0.848508	0.0169767
hsa-miR-483-3p	1.86723	0.358812
hsa-miR-483-5p	0.822165	0.0899271
hsa-miR-484	0.348517	0.055146
hsa-miR-485-3p	0.795316	0.019886
hsa-miR-485-5p	0.30397	0.00385167
hsa-miR-486-3p	0.861427	0.0147331
hsa-miR-486-5p	1.07155	0.797192
hsa-miR-487a	0.650851	0.0261726
hsa-miR-487b	1.31604	0.0256713
hsa-miR-488	0.999376	0.0168221
hsa-miR-488*	1.38693	0.0954507
hsa-miR-489	0.511391	0.0687927
hsa-miR-490-3p	0.391396	0.561361
hsa-miR-490-5p	0.0887198	0.841946
hsa-miR-491-3p	0.0184876	Und
hsa-miR-491-5p	0.85928	0.0705212
hsa-miR-492	1.29828	0.281557
hsa-miR-493	0.873694	0.54431
hsa-miR-493*	0.873876	0.00342424
hsa-miR-494	1.07155	0.579146
hsa-miR-495	0.266443	0.127742
hsa-miR-496	10.7846	8.94325
hsa-miR-497	1.22961	6.9139
hsa-miR-497*	4.15601	Und
hsa-miR-498	0.618095	2.00555
hsa-miR-499-3p	747446	120327
hsa-miR-499-5p	0.378693	46.7307
hsa-miR-500	0.48562	0.538232
hsa-miR-500*	1.80463	0.358141
hsa-miR-501-3p	1.96006	6911.1
hsa-miR-501-5p	0.468298	0.812478
hsa-miR-502-3p	1.4989	0.00215679
hsa-miR-502-5p	2.52328	0.291628
hsa-miR-503	0.920379	0.444113
hsa-miR-504	0.336738	0.530564
hsa-miR-505	0.836015	1.01396
hsa-miR-505*	3.34359	0.0021913
hsa-miR-506	0.430296	3.79211
hsa-miR-507	0.213647	0.0278824
hsa-miR-508-3p	0.00842972	0.74391
hsa-miR-508-5p	0.655878	0.643584
hsa-miR-509-3-5p	1.85832	1.26953
hsa-miR-509-3p	4.91094	0.525259
hsa-miR-509-5p	2.16911	0.191976
hsa-miR-510	1.8163	0.316329
hsa-miR-511	1.45367	0.00111087
hsa-miR-512-3p	0.818526	1.46591
hsa-miR-512-5p	10.7629	3.29026
hsa-miR-513a-3p	0.0477154	0.0558229
hsa-miR-513a-5p	2.78891	2.28501
hsa-miR-513b	2.51054	0.824962
hsa-miR-513c	0.353259	0.160328
hsa-miR-514	0.0396015	0.0226994
hsa-miR-515-3p	0.373946	0.00491021
hsa-miR-515-5p	1.11922	0.308106
hsa-miR-516a-3p	8.35998	0.886812
hsa-miR-516a-5p	9.2297e+07	1.07874e+08
hsa-miR-516b	0.588331	1.65829
hsa-miR-516b*	0.593039	3.88685
hsa-miR-517*	0.721614	0.202543
hsa-miR-517a	0.411567	0.00302426
hsa-miR-517b	0.0801808	0.00191253
hsa-miR-517c	0.0542926	0.0513141
hsa-miR-518a-3p	1.88387	0.188861
hsa-miR-518a-5p	2.77483	1.91933
hsa-miR-518b	0.11187	0.0080444
hsa-miR-518c	0.443191	Und
hsa-miR-518c*	1.60414	0.840081
hsa-miR-518d-3p	1.5593	0.709119
hsa-miR-518d-5p	4.51398	1.12124
hsa-miR-518e	1.56939	0.00473146
hsa-miR-518e*	1.39503	0.204192
hsa-miR-518f	29.6714	0.455967
hsa-miR-518f*	1.68564	0.0222292
hsa-miR-519a	0.505226	Und
hsa-miR-519a*	0.2833	0.339081
hsa-miR-519b-3p	Und	Und
hsa-miR-519b-5p	0.285745	1333.78
hsa-miR-519c-3p	1.14053	0.206255
hsa-miR-519c-5p	0.870309	0.708775
hsa-miR-519d	0.00276578	0.210312
hsa-miR-519e	0.27745	0.0394071
hsa-miR-519e*	1.72023	0.0444584
hsa-miR-520a-3p	0.749708	1.76345
hsa-miR-520a-5p	0.400452	0.839266
hsa-miR-520b	0.195278	0.00896115
hsa-miR-520c-3p	1.61272	6.24716
hsa-miR-520c-5p	1.37126	1.54521
hsa-miR-520d-3p	1.31012	1.29963
hsa-miR-520d-5p	1.65795	0.632177
hsa-miR-520e	0.184016	0.0153949
hsa-miR-520f	0.166351	0.0049822
hsa-miR-520g	0.547071	0.00231431
hsa-miR-520h	4.86554	0.105983
hsa-miR-521	0.00501338	Und
hsa-miR-522	0.156594	2.32093
hsa-miR-522*	1.19698	0.046356
hsa-miR-523	0.474211	0.505121
hsa-miR-523*	0.730674	0.0895353
hsa-miR-524-3p	0.26486	0.35211
hsa-miR-524-5p	0.695248	0.185604
hsa-miR-525-3p	5.13086	0.0195458
hsa-miR-525-5p	0.326442	1.64091
hsa-miR-526a	0.373609	0.524786
hsa-miR-526b	6.696	0.0817238
hsa-miR-526b*	0.75487	0.0045687
hsa-miR-527	0.695923	0.00362425
hsa-miR-532-3p	0.692363	0.0796821
hsa-miR-532-5p	0.966673	5.03852
hsa-miR-539	0.366732	1.94181
hsa-miR-541	1.0041	0.224051
hsa-miR-541*	1.62619	0.182833
hsa-miR-542-3p	Und	Und
hsa-miR-542-5p	0.0585698	11.768
hsa-miR-543	1.68658	0.188731
hsa-miR-544	0.121936	0.00571988
hsa-miR-545	3.19496	0.137509
hsa-miR-545*	Und	Und
hsa-miR-548a-3p	0.493903	0.145814
hsa-miR-548a-5p	0.0779288	Und
hsa-miR-548b-3p	2.31434	0.490322
hsa-miR-548b-5p	1.06577	0.42851
hsa-miR-548c-3p	Und	Und
hsa-miR-548c-5p	0.900002	0.987464
hsa-miR-548d-3p	0.901001	Und
hsa-miR-548d-5p	0.76993	0.497476
hsa-miR-548e	2.37891	0.00638233
hsa-miR-548f	Und	Und
hsa-miR-548g	Und	Und
hsa-miR-548h	0.194751	5.14047
hsa-miR-548i	2.19588	0.921656
hsa-miR-548j	1.57975	2.65148
hsa-miR-548k	2.44376	0.622006
hsa-miR-548l	2.73151	0.501875
hsa-miR-548m	0.911554	0.02452
hsa-miR-548n	6.27537	0.189163
hsa-miR-548o	1.18124	1.16603
hsa-miR-548p	0.965735	1.65829
hsa-miR-549	2.68906	0.972251
hsa-miR-550	0.702076	0.426377
hsa-miR-550*	0.696261	0.0016538
hsa-miR-551a	7.42659	0.953761
hsa-miR-551b	0.435185	1.92973
hsa-miR-551b*	1.26348	0.2581
hsa-miR-552	1.49557	2.02525
hsa-miR-553	0.0914863	0.114944
hsa-miR-554	1.27033	0.566953
hsa-miR-555	0.0130455	0.0493023
hsa-miR-556-3p	Und	Und
hsa-miR-556-5p	Und	Und
hsa-miR-557	1.71368	1.0041
hsa-miR-558	0.222164	0.294166
hsa-miR-559	Und	Und
hsa-miR-561	Und	Und
hsa-miR-562	4.68224	0.664113
hsa-miR-563	0.619725	2.92837
hsa-miR-564	0.23147	0.716282
hsa-miR-566	1.04225	0.619081
hsa-miR-567	2.49428e+08	0.407226
hsa-miR-568	Und	Und
hsa-miR-569	0.0785906	0.0688643
hsa-miR-570	2.82784	2.76331
hsa-miR-571	0.632659	2.20015
hsa-miR-572	0.90733	0.512598
hsa-miR-573	1.81592	0.00021295
hsa-miR-574-3p	0.858387	0.346541
hsa-miR-574-5p	1.13367	1.02683
hsa-miR-575	0.697227	0.638253
hsa-miR-576-3p	Und	0.267479
hsa-miR-576-5p	Und	Und
hsa-miR-577	Und	Und
hsa-miR-578	Und	Und
hsa-miR-579	Und	0.0231652
hsa-miR-580	Und	Und
hsa-miR-581	Und	Und
hsa-miR-582-3p	1.80446e-06	Und
hsa-miR-582-5p	4.19218	0.157148
hsa-miR-583	0.417544	Und
hsa-miR-584	1.40318	0.522897
hsa-miR-585	3.53008	0.00601341
hsa-miR-586	Und	0.0699419
hsa-miR-587	2.59098e-07	Und
hsa-miR-588	0.0271764	0.0231828
hsa-miR-589	0.194751	0.367955
hsa-miR-589*	1.30677	0.21002
hsa-miR-590-3p	Und	Und
hsa-miR-590-5p	0.463198	1.8321
hsa-miR-591	2.13746	0.123253
hsa-miR-592	0.678161	0.283594
hsa-miR-593	1.37611	0.560505
hsa-miR-593*	1.54007	0.844986
hsa-miR-595	1.0568	0.657244
hsa-miR-596	5.5813	2.4668e+06
hsa-miR-597	2.3129	33.4701
hsa-miR-598	0.235011	0.214299
hsa-miR-599	0.0409413	Und
hsa-miR-600	3.74493e-05	0.0516531
hsa-miR-601	1.56884	0.410912
hsa-miR-602	1.14806	0.374386
hsa-miR-603	0.138667	0.000210586
hsa-miR-604	0.950066	0.178612
hsa-miR-605	0.87037	0.543104
hsa-miR-606	Und	Und
hsa-miR-607	Und	Und
hsa-miR-608	0.875938	2.07412
hsa-miR-609	0.528399	0.557676
hsa-miR-610	0.518926	0.681129
hsa-miR-611	5.3506	Und
hsa-miR-612	0.239833	0.567621
hsa-miR-613	1.83999	0.331918
hsa-miR-614	0.61357	0.767533
hsa-miR-615-3p	0.611193	0.187687
hsa-miR-615-5p	0.418065	0.403321
hsa-miR-616	0.888658	0.861666
hsa-miR-616*	0.305808	Und
hsa-miR-617	0.735196	0.431849
hsa-miR-618	0.00344806	0.0407177
hsa-miR-619	0.47784	0.26252
hsa-miR-620	Und	Und
hsa-miR-621	1.53336	0.585402
hsa-miR-622	0.757701	0.355791
hsa-miR-623	2.1114	0.913198
hsa-miR-624	0.41171	1.10891
hsa-miR-624*	0.630514	0.164653
hsa-miR-625	2.70701	0.00697689
hsa-miR-625*	0.437574	0.794765
hsa-miR-626	0.0115978	Und
hsa-miR-627	0.529499	0.0150551
hsa-miR-628-3p	0.371054	0.290075
hsa-miR-628-5p	4.99505	Und
hsa-miR-629	1.23473	0.111917
hsa-miR-629*	0.257225	0.21276
hsa-miR-630	1.49412	1.35529
hsa-miR-631	1.29343	0.81626
hsa-miR-632	0.415609	0.726281
hsa-miR-633	Und	Und
hsa-miR-634	1.18189	0.97847
hsa-miR-635	21.5632	0.157705
hsa-miR-636	1.04044	0.256779
hsa-miR-637	0.226958	0.700861
hsa-miR-638	1.23072	1.05599
hsa-miR-639	1.24798	1.15213
hsa-miR-640	1.2571	0.726281
hsa-miR-641	0.929483	0.46003
hsa-miR-642	1.43266	1.62293
hsa-miR-643	0.23321	0.319259
hsa-miR-644	0.970634	0.096629
hsa-miR-645	5.34467	0.504002
hsa-miR-646	0.761228	0.331849
hsa-miR-647	1.11845	0.273138
hsa-miR-648	1.46236	0.822792
hsa-miR-649	0.655924	0.481664
hsa-miR-650	1.41118	0.906639
hsa-miR-651	Und	Und
hsa-miR-652	0.884602	0.190597
hsa-miR-653	39.6432	0.00514398
hsa-miR-654-3p	2.42385	0.531669
hsa-miR-654-5p	0.937571	0.525914
hsa-miR-655	Und	Und
hsa-miR-656	Und	Und
hsa-miR-657	0.476914	0.219151
hsa-miR-658	2.83353	0.00255511
hsa-miR-659	1.02747	0.581802
hsa-miR-660	5.15689	0.0103287
hsa-miR-661	0.636353	0.663699
hsa-miR-662	0.367955	0.624382
hsa-miR-663	0.457233	0.663699
hsa-miR-663b	0.736573	0.496753
hsa-miR-664	0.953761	0.303254
hsa-miR-664*	0.729257	0.00227487
hsa-miR-665	2.27821	2.62679
hsa-miR-668	0.45917	0.225094
hsa-miR-671-3p	0.74551	0.404048
hsa-miR-671-5p	Und	Und
hsa-miR-675	0.958666	0.714051
hsa-miR-675b	1282.64	0.906576
hsa-miR-7	0.00643208	0.577103
hsa-miR-708	0.232033	0.447078
hsa-miR-708*	0.973802	Und
hsa-miR-7-1*	0.508669	0.642113
hsa-miR-7-2*	0.560272	0.0337212
hsa-miR-720	1.00187	0.730927
hsa-miR-744	2.09464	1.44253
hsa-miR-744*	0.496099	0.121464
hsa-miR-758	0.00825452	1.15037
hsa-miR-760	0.95429	0.721264
hsa-miR-765	0.544197	0.389231
hsa-miR-766	1.20949	0.40293
hsa-miR-767-3p	0.672357	2.26561
hsa-miR-767-5p	0.152312	5.06727e-11
hsa-miR-768-3p	0.939588	0.0883393
hsa-miR-768-5p	1.52732	0.0562735
hsa-miR-769-3p	4.95162	0.592957
hsa-miR-769-5p	1.65565	0.18157
hsa-miR-770-5p	0.849096	0.531964
hsa-miR-802	3.29962	0.0647041
hsa-miR-873	1.6366	2.54665
hsa-miR-874	3.46079	0.44399
hsa-miR-875-3p	0.628376	0.371903
hsa-miR-875-5p	1.29864	Und
hsa-miR-876-3p	0.0899022	0.00166946
hsa-miR-876-5p	0.214522	0.111878
hsa-miR-877	2.00541	0.312342
hsa-miR-877*	0.565187	0.657836
hsa-miR-885-3p	1.16417	0.701541
hsa-miR-885-5p	0.740053	1.27042
hsa-miR-886-3p	0.754033	0.348348
hsa-miR-886-5p	4.69948	1.4571
hsa-miR-887	0.792564	0.696695
hsa-miR-888	0.439977	0.295003
hsa-miR-888*	0.906765	Und
hsa-miR-889	3.14291	0.147624
hsa-miR-890	1.50431	2.51298
hsa-miR-891a	0.31541	0.358141
hsa-miR-891b	3.97347	0.0284111
hsa-miR-892a	0.578825	Und
hsa-miR-892b	0.0190627	0.149986
hsa-miR-9	11.4367	0.144756
hsa-miR-9*	Und	Und
hsa-miR-920	0.611151	1.02002
hsa-miR-921	0.337369	0.277239
hsa-miR-922	0.727339	0.0895353
hsa-miR-923	0.567621	1015.94
hsa-miR-924	1.2038	0.0566649
hsa-miR-92a	0.78453	0.321926
hsa-miR-92a-1*	0.496856	0.244719
hsa-miR-92a-2*	0.110767	1.33376
hsa-miR-92b	1.02897	0.495687
hsa-miR-92b*	1.12959	0.590537
hsa-miR-93	0.512456	0.362261
hsa-miR-93*	0.835377	0.165133
hsa-miR-933	1.06489	0.0474351
hsa-miR-934	0.427205	0.331849
hsa-miR-935	0.619124	1.59229
hsa-miR-936	0.859339	0.0659996
hsa-miR-937	0.814564	0.312819
hsa-miR-938	1.54864	0.370771
hsa-miR-939	1.15333	24.5866
hsa-miR-940	0.861546	1.36472
hsa-miR-941	0.0371112	5.95569e-06
hsa-miR-942	0.62916	0.0525051
hsa-miR-943	0.826737	0.315607
hsa-miR-944	0.811915	0.320856
hsa-miR-95	0.611235	0.03125
hsa-miR-96	1.04565	0.225359
hsa-miR-96*	2.81825	0.131898
hsa-miR-98	Und	Und
hsa-miR-99a	7.30002	3.17246
hsa-miR-99a*	0.16987	0.00984837
hsa-miR-99b	1.43794	0.277989
hsa-miR-99b*	0.838161	0.382492
