# Supplementary material for: microRNA Expression Patterns Reveal Differential Expression of Target Genes with Age
Source: PLoS One. 2010 May 20;5(5):e10724. doi: 10.1371/journal.pone.0010724 (PMC2873959; doi:10.1371/journal.pone.0010724)
Supplement: Table S2 — Fold change of the top upregulated and top downregulated miRNAs in the miRNome analysis. (0.04 MB XLS) [file pone.0010724.s002.xls]

## Sheet: Sheet1
Table S2. Fold change of the top upregulated and top downregulated miRNAs in the miRNome analysis.
Indicated in columns labeled miRNome 1 and miRNome 2 are the fold change in microRNA expression in old patients.
A higher number indicates upregulation in the old individual and a lower number indicates downregulation.
Listed are the miRNAs that expression changed > 2-fold in the miRNome and that overlapped between the 2 different miRNomes.
See Figure 1 for experimental details.
microRNAs upregulated 2-fold in the miRNome				microRNAs downregulated 2-fold in the miRNome
microRNA	miRNome 1	miRNome 2		microRNA	miRNome 1	miRNome 2
hsa-miR-324-3p	9.98328e+07	4.77996		hsa-miR-600	3.74493e-05	0.0516531
hsa-miR-516a-5p	9.2297e+07	1.07874e+08		hsa-miR-219-1-3p	0.00061736	0.000179977
hsa-miR-499-3p	747446	120327		hsa-let-7b	0.00197108	0.0327741
hsa-miR-296-3p	1341.4	4.84723		hsa-miR-148a	0.0025001	0.0108844
hsa-miR-30c-1*	11.054	13.6743		hsa-miR-519d	0.00276578	0.210312
hsa-miR-496	10.7846	8.94325		hsa-miR-618	0.00344806	0.0407177
hsa-miR-512-5p	10.7629	3.29026		hsa-miR-18a	0.0037544	0.0306324
hsa-miR-99a	7.30002	3.17246		hsa-miR-130a*	0.00453526	0.0610274
hsa-miR-596	5.5813	2.4668e+06		hsa-miR-194	0.0064343	0.159773
hsa-miR-1911	5.37588	52.8598		hsa-miR-153	0.00837323	0.189425
hsa-miR-10b	5.19419	8.12349		hsa-miR-555	0.0130455	0.0493023
hsa-let-7c*	4.7171	4.12044		hsa-miR-141*	0.0176401	0.0156315
hsa-miR-337-3p	4.1359	12.6679		hsa-miR-892b	0.0190627	0.149986
hsa-miR-324-5p	3.03375	2.43176		hsa-miR-10b*	0.0249399	0.00822653
hsa-miR-570	2.82784	2.76331		hsa-miR-29a*	0.0254798	0.397768
hsa-miR-513a-5p	2.78891	2.28501		hsa-miR-588	0.0271764	0.0231828
hsa-miR-1538	2.31594	14.7741		hsa-miR-377*	0.0366867	0.277123
hsa-miR-597	2.3129	33.4701		hsa-miR-941	0.0371112	5.95569e-06
hsa-miR-665	2.27821	2.62679		hsa-miR-514	0.0396015	0.0226994
hsa-miR-329	2.27285	23.0981		hsa-miR-106a*	0.0465192	0.000266773
hsa-miR-424	2.02918	3.32464		hsa-miR-513a-3p	0.0477154	0.0558229
				hsa-miR-379	0.0483715	0.0012697
				hsa-miR-130a	0.0502511	0.178612
				hsa-miR-181a*	0.0509208	0.0022714
				hsa-let-7d	0.0512146	0.0808281
				hsa-miR-302b	0.05189	0.0156858
				hsa-miR-517c	0.0542926	0.0513141
				hsa-miR-450b-3p	0.0637823	0.0145655
				hsa-miR-569	0.0785906	0.0688643
				hsa-miR-299-5p	0.0796435	0.0106257
				hsa-miR-219-5p	0.0798978	0.0273579
				hsa-miR-517b	0.0801808	0.00191253
				hsa-miR-33a*	0.0807777	0.149986
				hsa-miR-411*	0.0831581	0.0021822
				hsa-miR-181c*	0.0860012	0.00149711
				hsa-miR-876-3p	0.0899022	0.00166946
				hsa-miR-553	0.0914863	0.114944
				hsa-miR-302a*	0.0991874	0.0727958
				hsa-miR-30d	0.103586	0.185501
				hsa-miR-518b	0.11187	0.0080444
				hsa-miR-26b*	0.112251	0.0791646
				hsa-miR-31*	0.114047	0.068455
				hsa-miR-449a	0.117156	0.133148
				hsa-miR-544	0.121936	0.00571988
				hsa-miR-299-3p	0.123664	0.0917785
				hsa-miR-28-5p	0.128087	0.0010993
				hsa-miR-369-5p	0.135785	0.0495387
				hsa-miR-603	0.138667	0.000210586
				hsa-miR-331-5p	0.139236	0.133231
				hsa-miR-429	0.140515	0.164026
				hsa-miR-302e	0.140603	0.0141084
				hsa-miR-138-1*	0.143936	0.426643
				hsa-miR-1208	0.14538	0.168755
				hsa-miR-30d*	0.150705	0.0626258
				hsa-miR-767-5p	0.152312	5.06727e-11
				hsa-miR-1229	0.158835	0.280272
				hsa-miR-520f	0.166351	0.0049822
				hsa-miR-99a*	0.16987	0.00984837
				hsa-miR-17*	0.171835	0.0248278
				hsa-miR-520e	0.184016	0.0153949
				hsa-miR-1251	0.188312	0.0106655
				hsa-let-7f-2*	0.192163	0.0820587
				hsa-miR-589	0.194751	0.367955
				hsa-miR-520b	0.195278	0.00896115
				hsa-miR-128	0.195657	0.332909
				hsa-miR-372	0.198829	0.144366
				hsa-miR-208a	0.205855	0.0642972
				hsa-miR-373	0.206985	0.365869
				hsa-miR-125b-2*	0.213484	0.0247522
				hsa-miR-507	0.213647	0.0278824
				hsa-miR-876-5p	0.214522	0.111878
				hsa-miR-217	0.214522	0.31421
				hsa-miR-558	0.222164	0.294166
				hsa-miR-27a	0.224658	0.0974023
				hsa-miR-1225-5p	0.231214	0.0452543
				hsa-miR-708	0.232033	0.447078
				hsa-miR-643	0.23321	0.319259
				hsa-miR-598	0.235011	0.214299
				hsa-miR-204	0.238606	0.217592
				hsa-miR-224	0.239766	0.181923
				hsa-miR-106a	0.243552	0.0220649
				hsa-miR-1228*	0.247037	0.389204
				hsa-miR-1247	0.254458	0.444329
				hsa-miR-629*	0.257225	0.21276
				hsa-miR-524-3p	0.26486	0.35211
				hsa-miR-495	0.266443	0.127742
				hsa-miR-26a	0.271834	0.181822
				hsa-miR-519e	0.27745	0.0394071
				hsa-miR-1258	0.279981	0.43597
				hsa-miR-519a*	0.2833	0.339081
				hsa-miR-1299	0.288972	0.291446
				hsa-miR-127-5p	0.289192	0.137366
				hsa-miR-16-1*	0.297714	0.15105
				hsa-miR-223*	0.300993	0.0164189
				hsa-miR-101*	0.302645	0.384858
				hsa-miR-485-5p	0.30397	0.00385167
				hsa-miR-320c	0.309862	0.178364
				hsa-miR-134	0.313949	0.348928
				hsa-miR-891a	0.31541	0.358141
				hsa-miR-1287	0.331642	0.28228
				hsa-miR-421	0.333278	0.274599
				hsa-miR-921	0.337369	0.277239
				hsa-miR-195	0.343671	0.251826
				hsa-miR-127-3p	0.347986	0.385392
				hsa-miR-484	0.348517	0.055146
				hsa-miR-1270	0.350528	0.123664
				hsa-miR-513c	0.353259	0.160328
				hsa-miR-448	0.355396	0.0918931
				hsa-miR-103	0.364124	0.194104
				hsa-miR-302c	0.365945	0.399952
				hsa-miR-1207-3p	0.366072	0.00306372
				hsa-miR-628-3p	0.371054	0.290075
				hsa-miR-515-3p	0.373946	0.00491021
				hsa-miR-34a	0.38035	0.307573
				hsa-miR-1304	0.390042	0.350309
				hsa-miR-18a*	0.390258	0.172444
				hsa-miR-454*	0.395761	0.077945
				hsa-miR-17	0.404076	0.243197
				hsa-miR-517a	0.411567	0.00302426
				hsa-miR-337-5p	0.419778	0.166813
				hsa-miR-1911*	0.420827	0.198691
				hsa-miR-934	0.427205	0.331849
				hsa-miR-1826	0.42845	0.0567278
				hsa-miR-423-3p	0.430982	0.137738
				hsa-miR-1307	0.437241	0.405367
				hsa-miR-888	0.439977	0.295003
				hsa-miR-1300	0.440221	0.235631
				hsa-miR-182*	0.444237	0.0160465
				hsa-miR-668	0.45917	0.225094
				hsa-miR-105*	0.468201	0.0977879
				hsa-miR-1295	0.469078	0.392564
				hsa-miR-657	0.476914	0.219151
				hsa-miR-619	0.47784	0.26252
				hsa-miR-452*	0.480897	0.318353
				hsa-miR-548a-3p	0.493903	0.145814
				hsa-miR-218-1*	0.494211	0.30832
				hsa-miR-744*	0.496099	0.121464
				hsa-miR-92a-1*	0.496856	0.244719
				hsa-miR-138-2*	0.496994	0.0926799
				hsa-miR-1914*	0.499446	0.431191
				hsa-miR-133b	0.502641	0.175702
				hsa-miR-425*	0.504421	0.422962
				hsa-miR-218-2*	0.504456	0.0131263
				hsa-miR-615-5p	0.611193	0.187687
