# Supplementary material for: microRNA Expression Patterns Reveal Differential Expression of Target Genes with Age
Source: PLoS One. 2010 May 20;5(5):e10724. doi: 10.1371/journal.pone.0010724 (PMC2873959; doi:10.1371/journal.pone.0010724)
Supplement: Table S3 — miRNome expression values for microRNAs examined in Fig. 3 and Fig. S1. (0.02 MB XLS) [file pone.0010724.s003.xls]

## Sheet: Sheet1
Table S3. miRNome expression values for microRNAs examined in Fig. 3 and Fig. S1.
Indicated in columns labeled miRNome 1 and miRNome 2 are the fold change in microRNA expression in old patients.
A higher number indicates upregulation in the old individual and a lower number indicates downregulation.
See Figure 1 for experimental details.
microRNA	miRNome 1	miRNome 2
hsa-miR-219-1-3p	0.00061736	0.000179977
hsa-let-7b	0.00197108	0.0327741
hsa-miR-588	0.0271764	0.0231828
hsa-miR-106a*	0.0465192	0.000266773
hsa-miR-130a	0.0502511	0.178612
hsa-miR-33a*	0.0807777	0.149986
hsa-miR-449a	0.117156	0.133148
hsa-miR-299-3p	0.123664	0.0917785
hsa-miR-603	0.138667	0.000210586
hsa-miR-331-5p	0.139236	0.133231
hsa-miR-128	0.195657	0.332909
hsa-miR-16-1*	0.297714	0.15105
hsa-miR-103	0.364124	0.194104
hsa-miR-133b	0.502641	0.175702
hsa-miR-107	0.561672	0.0306005
hsa-miR-181b	0.562412	0.651032
hsa-miR-221	0.601568	0.447419
hsa-miR-125a-5p	0.624122	0.114245
hsa-miR-155	0.800903	0.000902241
hsa-miR-24	0.912882	0.374049
hsa-miR-1538	2.31594	14.7741
hsa-miR-337-3p	4.1359	12.6679
hsa-let-7c*	4.7171	4.12044
hsa-miR-10b	5.19419	8.12349
hsa-miR-596	5.5813	2.4668e+06
hsa-miR-496	10.7846	8.94325
hsa-miR-30c-1*	11.054	13.6743
hsa-miR-296-3p	1341.4	4.84723
hsa-miR-499-3p	747446	120327
hsa-miR-516a-5p	9.2297e+07	1.07874e+08
hsa-miR-324-3p	9.98328e+07	4.77996
